# Supplementary material for: Elongation, proliferation & migration differentiate endothelial cell phenotypes and determine capillary sprouting
Source: BMC Syst Biol. 2009 Jan 26;3:13. doi: 10.1186/1752-0509-3-13 (PMC2672076; doi:10.1186/1752-0509-3-13)
Supplement: Additional file 5 — Movie S4. Movie of Dll4+/+ control conditions in 2D. [file 1752-0509-3-13-S5.zip]

Archive with 1 entries (1 files):
- Control_200hrs_2D.mov
